# Supplementary material for: Gene Expression and Alternative Splicing Analysis in a Large-Scale Multiple Sclerosis Study
Source: Int J Mol Sci. 2024 Nov 7;25(22):11957. doi: 10.3390/ijms252211957 (PMC11593658; doi:10.3390/ijms252211957)
Supplement: Supplementary file 1 [file ijms-25-11957-s001.zip]

Archive with 1 entries (1 files):
- ijms-3266072-supplementary.pdf
